# Supplementary material for: A live attenuated vaccine to prevent severe neonatal Escherichia coli K1 infections
Source: Nat Commun. 2024 Apr 8;15:3021. doi: 10.1038/s41467-024-46775-x (PMC11001983; doi:10.1038/s41467-024-46775-x)
Supplement: Supplementary file 4 — Source Data [file 41467_2024_46775_MOESM4_ESM.xls]

## Sheet: Source_Data
All the data in the main figures
Mean optical density triplicates of growth of E. coli E11 WT vs delta aroA strains in LB and DMEM.
	Hours	E. coli E11 WT LB			E. coli E11 ΔaroA LB			E. coli E11 WT DMEM			E. coli E11 ΔaroA DMEM
	0	0.0474	0.0502	0.0524	0.0472	0.0492	0.0536	0.049	0.057	0.044	0.047	0.048	0.055
	1	0.327	0.351	0.342	0.285	0.284	0.313	0.198	0.205	0.203	0.211	0.196	0.202
	2	0.619	0.624	0.65	0.604	0.615	0.608	0.47	0.485	0.476	0.351	0.377	0.397
	3	1.436	1.46	1.472	1.398	1.415	1.405	1.022	1.03	1.047	0.595	0.573	0.587
	4	2.92	2.835	3.104	2.849	2.871	2.869	1.62	1.7	1.681	0.859	0.836	0.816
	5	4.51	4.42	4.24	4.05	4.01	4.24	2.27	2.24	2.207	1.077	1.091	1.063
	6	4.34	4.2	4.66	4.15	4.36	4.42	2.381	2.69	2.114	1.384	1.37	1.371
	Average biological triplicates of the adhesion experiment of E. coli E11 WT vs ΔaroA strains on Epithelial cells
	E. coli K1 E11 WT	E. coli K1 E11 ΔaroA
	100	50.8696
	100	50.8696
	100	48.3261
	100	43.2391
	100	12.7174
	100	10.1739
	Mean biological triplicates of the invasion experiment of E. coli E11 WT vs ΔaroA strains on Epithelial cells
	E. coli K1 E11 WT	E. coli K1 E11 ΔaroA
	100	4
	100	2.28571
	100	4.18
	100	2.3
	Average biological triplicates from RTqPCR experiment normalized to WT.
	WT	∆aroA
	1	0.042866
	1	0.07572
	1	0.031218
	1	0.042866
	1	0.07572
	1	0.031218
	Evaluation of the virulence of E. coli WT vs (∆aroA) in vivo
Evaluation of the virulence of E. coli WT vs (∆aroA) in vivo
		E. coli				E. coli
		E11 WT				E 11 ∆aroA
	CFU Bacteria	(n) Number of mice	Time and number of mouse deaths			CFU Bacteria	(n) Number of mice	Time and number of mouse deaths
			1 day	7 days	35 days			1 day	7 days	35 days
	1000000000	4	2024-04-04	2024-04-04	2024-04-04	1000000000	4	2024-04-01	2024-04-01	2024-04-01
	100000000	4	2024-04-04	2024-04-04	2024-04-04	100000000	4	0/4	0/4	0/4
	10000000	4	2024-04-04	2024-04-04	2024-04-04	10000000	4	0/4	0/4	0/4
	1000000	4	2024-04-01	2024-04-01	2024-04-01	1000000	4	0/4	0/4	0/4
	1000000	4	0/4	0/4	0/4	1000000	4	0/4	0/4	0/4
Evaluation of the lethal dose
		E. coli				E. coli					E. coli
		E11 WT				S88					RS218 WT
	CFU Bacteria	(n) Number of mice	Time and number of mouse deaths			CFU Bacteria	(n) Number of mice	Time and number of mouse deaths			CFU Bacteria	(n) Number of mice	Time and number of mouse deaths
			1 day	7 days	35 days			1 day	7 days	35 days			1 day	7 days	35 days
	1000000000	7	2024-07-07	2024-07-07	2024-07-07	1000000000	4	2024-04-04	2024-04-04	2024-04-04	1000000000	4	2024-04-04	2024-04-04	2024-04-04
	100000000	7	2024-07-07	2024-07-07	2024-07-07	100000000	4	2024-04-04	2024-04-04	2024-04-04	100000000	4	2024-04-04	2024-04-04	2024-04-04
	10000000	7	2024-07-07	2024-07-07	2024-07-07	10000000	4	2024-04-04	2024-04-04	2024-04-04	10000000	4	2024-04-04	2024-04-04	2024-04-04
	1000000	7	2024-07-01	2024-07-01	2024-07-01	1000000	4	2024-04-01	2024-04-01	2024-04-01	1000000	4	4/4	4/4	4/4
	1000000	7	0/7	0/7	0/7	1000000	4	0/4	0/4	0/4	1000000	4	0/4	0/4	0/4
Mean biological triplicates of the whole cell-Elisa experiment with the three E. coli strains K1 E11 WT, S88 and RS218. IgG response to three E. coli K1 strains initially selected for the study (E11 WT, S88 and RS218, responsible for neonatal meningitis) after each immunization by IP.
		E. coli K1 E11 WT				E. coli K1 S88				E. coli K1 RS218
	Control	0.05	0.043	0.042	0.041	0.058	0.065	0.044	0.044	0.061	0.054	0.041	0.052
	1st Dose	2.14	3.409	2.024	2.459	1.843	3.287	1.897	2.473	1.765	3.151	1.877	2.272
	2nd Dose	3.035	3.41	3.5	3.48	2.673	3	3.466	3.45	2.713	3.4	3.5	3.456
	3rd Dose	3.5	3.111	3.5	3.5	3.5	3.024	3.5	3.5	3.5	3.495	3.5	3.5
	Mean biological triplicates of the whole cell-Elisa experiment with the two E. coli strains K1 E11 WT and RS218. IgG response to E. coli K1 E11 WT and RS218 strains, after immunization with 3 doses by intraperitoneal (right) and subcutaneous routes (left).
		E. coli K1E11 WT				E. coliK1 RS218
	Subcutaneous	2.725	2.786	2.742	2.648	1.851	2.67	2.698	1.955
	Intraperitoneal	3.5	3.111	3.5	3.5	3.5	3.495	3.5	3.5
	Antibody titers after immunization with 3 doses (IP route on top, SC route in the bottom). Mean biological triplicates of the whole cell-Elisa experiment
	Number of days after 3 doses of vaccine	Intraperitoneal routes				Subcutaneous
	7	3.5	3.111	3.5	3.5	2.725	2.786	2.742	2.648
	14	3.5	3.09	2.607	2.8485	2.947	2.109	2.258	2.244
	28	2.78	2.2	3.01	2.89	2.947	1.915	1.724	1.611
	35	3.5	2.09	2.607	1.369	2.016	1.693	2	1.864
	Mean biological triplicates of the whole cell-Elisa experiment. Detection of IgG1, Ig2a, IgG2b and IgG3 antibody isotypes after subcutaneous immunization in 3 doses.
	IgG1	Ig2a	Ig2b	IgG3	control
	0.423	0.115	0.896	0.56	0.152
	0.49	0.157	1.374	0.9	0.106
	0.4565	0.136	1.135	0.73	0.129
	0.4565	0.136	1.135	0.73	0.129
	Comparison of the expression of T cells , B cells, T cells CD4+, T cells CD8+ and regulatory T cells in the haematopoietic population of splenocytes in the group of vaccinated and non vaccinated mice (n=4).
	Cell populations	Control				Vaccinated
	TCRb+ CD19- cells in CD45+ gate (%)	41.1	39.8	40.8	32.5	38.7	38.3	38.2	39.1
	TCRb+ CD4+ cells in CD45+ gate (%)	26.5	25.3	26	20.5	23.9	23.7	25.3	25.9
	TCRb- CD19+ cells in CD45+ gate (%)	47.9	50.7	51.9	58	53.1	53.5	55.2	51.8
	TCRb+ CD8+ cells in CD45+ gate (%)	11.9	11.2	11.5	8.7	11.3	11.1	9.41	10.1
	TCRb+ CD4+ FOXP3+ cells in CD45+ gate (%)	2.8	3.06	3.69	3.01	3.75	3.88	4.83	2.95
	FOXP3 MFI	723	623	717	693	745	724	732	731
	FOXP3+ cells in CD4+ gate (%)	10.6	12.1	14.2	14.7	15.7	16.4	19.1	11.4
	The concentration of TNF and IL-10 in the sera of vaccinated mice seven days after the third dose was significantly increased, compared to those of unvaccinated mice
	IL-10		TNF-alpha
	Sera from unvaccinated	Sera from vaccinated	Sera from unvaccinated	Sera from vaccinated
	0	1.71	0.86	4.92
	0	0.73	1.46	6.78
	0	1.98	0.16	6.32
	0	1.1	0.86	3.45
	0	0.73	0.99	8.59
	0	0	2.48	5.86
	0	0.73	0.99	5.39
				5.86
	Percentage of bacterial activity obtained with various dilutions (1:2, 1:20 and 1:100) of sera from immunized and non-immunized mice (Normal Mice Serum, NMS), (n=4) with the E. coli strains E11, S88 and RS218, using 3–4-week-old baby rabbit complement. Average number of biological triplicates
	Sera immunized mice1:2	Sera immunized mice 1:20	Sera immunized mice 1:100	Sera unimmunized mice 1:2
	E. coli K1 E11
	87.4286	31.4286	37.1429	0
	88.8571	71.4286	74.2857	0.857143
	86.5714	25.7143	34.2857	0.714286
	87.7143	60	8.57143	0.857143
	E. coli K1 S88
	72.9167	33.3333	29.1667	10.4167
	87.5	85.4167	47.9167	43.75
	89.5833	20.8333	18.75	2.08333
	79.1667	29.1667	2.08333	25
	E. coli K1 RS218
	65.8333	41.6667	43.3333	29.1667
	66.6667	76.6667	61.6667	28.3333
	74.1667	50.8333	30	20
	75	63.3333	48.3333	15.8333
	Percentage of activity obtained with sera from immunized mice or non-immunized mice with Pseudomonas aeruginosa PA14 and Klebsiella pneumoniae, using 3–4-week-old baby rabbit complement. Average number of biological triplicates
		Sera unimmunized I:2					0	0.793103	3.44828
	E. coli K1 E11	58.6207	82.7586	55.1724	51.7241	0	6.66667	3.33333	0
	Pseudomonas aeruginosa (PA14)	1.33333	3.33333	6.66667	16.6667	16.6667	0	0	0
	Klebsiella pneumoniae	-21.0526	0	10.5263	21.5789	0
	Evaluation of maternal protection by E. coli K1 E11 ΔaroA vaccine
		Inoculum	Mortality
	Groups		1day	35 days
		E. coli K1 E11
	Unimmunized	10000000	100% (4/4)	100% (4/4)
	Immunized	10000000	0% (0/4)	0% (0/4)
	Unimmunized	100000000	100% (4/4)	100% (4/4)
	Immunized	100000000	0	0% (0/4)
		E. coli K1 S88
	Unimmunized	10000000	100% (4/4)	100% (4/4)
	Immunized	10000000	0% (0/4)	0% (0/4)
	Unimmunized	100000000	100% (4/4)	100% (4/4)
	Immunized	100000000	0	0% (0/4)
		E. coli K1 RS218
	Unimmunized	10000000	100% (4/4)	100% (4/4)
	Immunized	10000000	0% (0/4)	0% (0/4)
	Unimmunized	100000000	100% (4/4)	100% (4/4)
	Immunized	100000000	0	0% (0/4)
		E. coli no-K1 510
	Unimmunized	10000000	100% (4/4)	100% (4/4)
	Immunized	10000000	0% (0/4)	0% (0/4)
	Evaluation of the presence of maternal antibodies titers specific to E. coli K1 E11 WT, S88 and RS218 by whole bacterial cell ELISA. Average number of biological triplicates
		7-day-old babies born to immunized mothers				7-day-old babies born to non-immunized mothers
	E. coli K1 E11	0.887	0.847	0.608	0.473	0.047	0.036	0.039	0.071
	E. coli K1 S88	0.914	0.737	0.786	0.559	0.053	0.034	0.04	0.069
	E. coli K1 RS218	0.736	0.764	0.563	0.323	0.048	0.035	0.038	0.066
	Maternal immunization with E. coli K1 E11 ΔaroA protects against neonatal meningitis (pups of 3 days)
		Inoculum	Mortality
	Groups		1day
		E. coli K1 E11
	3 day-old pups mice born from non-immune mothers (IP)	100000	100% (4/4)
	3 day-old pups mice born from immune mothers (IP)	100000	0% (0/4)
		E. coli K1 S88
	3 day-old pups mice born from non-immune mothers (IP)	100000	100% (4/4)
	3 day-old pups mice born from immune mothers (IP)	100000	0% (0/4)
		E. coli K1 RS218
	3 day-old pups mice born from non-immune mothers (IP)	100000	100% (4/4)
	3 day-old pups mice born from immune mothers (IP)	100000	0% (0/4)
	Maternal immunization with E. coli K1 E11 ΔaroA protects against neonatal meningitis (pups of 7 days)
		Inoculum	Mortality
	Groups		1day	35 day
		E. coli K1 E11
	7 day-old pups mice born from non-immune mothers (IP)	1000000	100% (4/4)	100% (4/4)
	7 day-old pups mice born from immune mothers (IP)	1000000	0% (0/4)	0% (0/4)
		E. coli K1 S88
	7 day-old pups mice born from non-immune mothers (IP)	1000000	100% (4/4)	100% (4/4)
	7 day-old pups mice born from immune mothers (IP)	1000000	0% (0/4)	0% (0/4)
		E. coli K1 RS218
	7 day-old pups mice born from non-immune mothers (IP)	1000000	100% (4/4)	100% (4/4)
	7 day-old pups mice born from immune mothers (IP)	1000000		0% (0/4)
		E. coli non-K1 S242
	7 day-old pups mice born from non-immune mothers (IP)	10000000	100% (4/4)	100% (4/4)
	7 day-old pups mice born from immune mothers (IP)	10000000	25% (1/4)	25 % (1/4)
		E. coli non-K1 S510
	7 day-old pups mice born from non-immune mothers (IP)	10000000	100% (4/4)	100% (4/4)
	7 day-old pups mice born from immune mothers (IP)	10000000	40% (2/5)	40 % (2/5)
	The CFU count in the brain 24 hours after infection with 1000000 CFU of E. coli K1 E11 WT bacteria in seven-day-old mouse pups.
	Baby mice born to non-immunized mothers	Baby mice born to immunized mothers
	20000	0
	20000	0
	40000	0
	20000	0
All RNA-seq data is provided by a code.

## Sheet: Supplementary_information_sourc
Raw data for averages growth curves for E. coli E11 WT and ΔaroA strains in M9 minimal medium and minimum medium supplemented with amino acids (AA).
	Minutes	E11 WT M9	E11 WT+AA	E11 WT. (AA)*2	E11 ΔaroA M9	E11 ΔaroA M9 +AA	E11 ΔaroA M9 +AA
	0	0.05	0.05	0.05	0.05	0.05	0.05
	120	0.095	0.087	0.099	0.057	0.1	0.08
	240	0.215	0.207	0.227	0.09	0.153	0.134
	345	0.322	0.3	0.335	0.06	0.204	0.19
	1380	0.35	0.3	0.335	0.06	0.2	0.135
	1500	0.35	0.315	0.335	0.06	0.217	0.189
	1620	0.348	0.3	0.339	0.06	0.191	0.182
	2820	0.344	0.3	0.332	0.044	0.176	0.201
Raw data for averages of CFU of inoculum from WT and ΔaroA strains, CFU of adhesion to HeLa epithelial cells from E. coli K1 E11 strains WT vs ΔaroA WT vs ΔaroA and CFU of invasion to Hela epithelial cells from E. coli K1 E11 strains WT vs ΔaroA
			Adhesion			Invasion			T=0
			E. coli E11 WT	E. coli E11ΔaroA		E. coli E11 WT	E. coli E11 ΔaroA		E. coli E11 WT	E. coli K1 E11 ΔaroA
			40000	20000		20000000	700000		390000	460000
			38000	20000		15000000	550000
			42000	19000		20000000	700000
			36000	17000		15000000	550000
			29000	5000
			15000	4000
Raw data from the mean of triplicates of the optical density of IgG antibodies to E. coli K1 E11 100 days after immunization
		Immunized	Non-immunized
		1.435	0.138
		1.713	0.151
		1.974	0.148
		1.994	0.168
Raw data of the mean of triplicates of the optical density of IgG antibodies against E. coli non K1
		S.510 (C, O78)				CFT073 (B2,O6)				S.242 (B2, O25)
	Control	0.082	0.094	0.079	0.084	0.077	0.078	0.079	0.08	0.033	0.04	0.035	0.03
	1st Dose	0.581	0.566	0.497	0.379	0.839	0.691	0.547	0.417	0.868	0.719	0.6	0.459
	3rd Dose	0.847	0.836	0.855	0.837	0.921	1.062	0.954	0.838	1.085	1.349	1.02	0.799
Raw data from the mean of triplicates of the optical density of IgG antibodies against other non-K1 E. coli strains
		S.511 (B2, O75)				S.492 (B21, O45)
	Control	0.066	0.061	0.069	0.038	0.078	0.032	0.058	0.058
	1st Dose	0.514	0.523	0.53	0.683	0.513	0.454	0.419	0.347
	3rd Dose	0.697	0.992	0.897	0.767	2.865	0.855	2.486	2.83
	Unframed images of all the gels and blots in Supplementary Figure 2
	Percentage of bacterial activity obtained with dilutions 1:2 of sera from immunized and non-immunized mice (Normal Mice Serum, NMS), (n=4) with the E. coli strains S524 and S395, using 3–4-week-old baby rabbit complement. Average number of biological triplicates
			Sera immunized 1:2				Sera unimmunized I:2
		E. coli K1 S524	45.4545	90.9091	77.2727	90.9091	0	0	0	0
		E. coli K1 S395	8.86076	67.0886	46.8354	69.6203	3.79747	13.9241	16.6456	11.3924
	Evaluation of maternal protection by E. coli K1 E11 ΔaroA vaccine 90 dyas after immunization
			Inoculum	Mortality
		Groups		1day	35 days
			E. coli K1 E11
		Unimmunized	10000000	100% (4/4)	100% (4/4)
		Immunized	10000000	0% (0/4)	0% (0/4)
			E. coli K1 S88
		Unimmunized	10000000	100% (4/4)	100% (4/4)
		Immunized	10000000	0% (0/4)	0% (0/4)
			E. coli K1 RS218
		Unimmunized	10000000	100% (4/4)	100% (4/4)
		Immunized	10000000	0% (0/4)	0% (0/4)
	Protection of groups of 14-day-old and 28-day-old pups mice to immunized mothers exposed to a lethal dose of 1,00E+07 CFU of E. coli K1 E11 WT by the IP route
			Inoculum	Mortality
		Groups		1day	35 days
			E. coli K1 E11 (Challange 14 D after Immunization)
		Unimmunized	10000000	100% (4/4)	100% (4/4)
		Immunized	10000000	0% (0/4)	0% (0/4)
			E. coli K1 E11 (Challange 28 D after Immunization)
		Unimmunized	10000000	100% (4/4)	100% (4/4)
		Immunized	10000000	0% (0/4)	0% (0/4)
	Protection of groups of three-day-old pups mice from immunized mothers exposed to a lethal dose of 1,00E+07 CFU of E. coli K1 E11 WT and RS218 by gavage route
			Inoculum	Mortality
		Groups		1day
			E. coli K1 E11
		Unimmunized	10000000	100% (4/4)
		Immunized	10000000	0% (0/4)
			E. coli K1 RS218
		Unimmunized	10000000	100% (4/4)
		Immunized	10000000	0% (0/4)
	Maternal immunization with E. coli K1 E11 ΔaroA protects against neonatal meningitis (3 day-old pups mice born from non-immune mothers (SC))
			Inoculum	Mortality
		Groups		1day
			E. coli K1 E11
		3 day-old pups mice born from non-immune mothers (SC)	100000	100% (4/4)
		3 day-old pups mice born from immune mothers (SC)	100000	0% (0/4)
			E. coli K1 S88
		3 day-old pups mice born from non-immune mothers (SC)	100000	100% (4/4)
		3 day-old pups mice born from immune mothers (SC)	100000	0% (0/4)
			E. coli K1 RS218
		3 day-old pups mice born from non-immune mothers (SC)	100000	100% (4/4)
		3 day-old pups mice born from immune mothers (SC)	100000	0% (0/4)
	Maternal immunization with E. coli K1 E11 ΔaroA protects against neonatal meningitis (7 day-old pups mice born from non-immune mothers (SC))
			Inoculum	Mortality
		Groups		1day	35 day
			E. coli K1 E11
		7 day-old pups mice born from non-immune mothers (SC)	1000000	100% (4/4)	100% (4/4)
		7 day-old pups mice born from immune mothers (SC)	1000000	0% (0/4)	0% (0/4)
			E. coli K1 S88
		7 day-old pups mice born from non-immune mothers (SC)	1000000	100% (4/4)	100% (4/4)
		7 day-old pups mice born from immune mothers (SC)	1000000	0% (0/4)	0% (0/4)
			E. coli K1 RS218
		7 day-old pups mice born from non-immune mothers (SC)	1000000	100% (4/4)	100% (4/4)
		7 day-old pups mice born from immune mothers (SC)	1000000		0% (0/4)
			E. coli non-K1 S242
		7 day-old pups mice born from non-immune mothers (SC)	10000000	100% (4/4)	100% (4/4)
		7 day-old pups mice born from immune mothers (SC)	10000000	25% (1/4)	25 % (1/4)
			E. coli non-K1 S510
		7 day-old pups mice born from non-immune mothers (SC)	10000000	100% (4/4)	100% (4/4)
		7 day-old pups mice born from immune mothers (SC)	10000000	40% (2/5)	40 % (2/5)
	Raw data from the mean of triplicatesof detailed evolution of the gene expression for the genes fimABCDEFGHI encoding the Type 1 Fimbriae in DMEM between E. coli E11 WT and E. coli E11 DaroA.
			RPKM DMEM WT	RPKM DMEM ΔaroA
		fimA_2	1370.53	427.848
		fimB	57.4584	76.2555
		fimC	95.5395	24.9278
		fimD	36.2524	9.26808
		fimE	5.9266	1.83167
		fimF	39.9794	10.9145
		fimG	40.0019	10.1974
		fimH	25.6223	8.05298
		fimI	281.744	93.1508
